# Supplementary material for: Serological evidence of hepatitis A, B, and C virus infection in older adults in Khon Kaen, Thailand and the estimated rates of chronic hepatitis B and C virus infection in Thais, 2017
Source: PeerJ. 2019 Aug 19;7:e7492. doi: 10.7717/peerj.7492 (PMC6705384; doi:10.7717/peerj.7492)
Supplement: Raw Data S1 [file peerj-07-7492-s001.xls]

## Sheet: Sheet1
No	Code	Gender	Age	Anti-HBs level (mIU/mL)	Interprete Result	Anti-HBc level (S/CO)	Interprete Result	HBsAg level (S/CO)	Interprete Result	Anti-HCV level (S/CO)	Interprete Result	Anti-HAV level (S/CO)	Interprete Result
1	OL001	F	69	20.82	>Seroprotective	10.03	Seropositive	0.24	Negative	0.09	Negative
2	OL002	M	70	0.23	Negative	0.14	Negative	0.38	Negative	0.07	Negative
3	OL003	F	68	0	Negative	0.15	Negative	0.33	Negative	0.09	Negative
4	OL004	F	67	0	Negative	0.14	Negative	0.29	Negative	0.09	Negative
5	OL005	F	69	6.67	>Seropositive but < protective level	3.16	Seropositive	0.25	Negative	0.12	Negative
6	OL006	F	62	0	Negative	0.14	Negative	0.23	Negative	0.09	Negative
7	OL007	F	73	0.08	Negative	0.11	Negative	0.27	Negative	0.08	Negative	12.69	Seropositive
8	OL008	F	63	51.87	>Seroprotective	4.01	Seropositive	0.23	Negative	0.13	Negative
9	OL009	F	74	> 1000.00	>Seroprotective	0.25	Negative	0.24	Negative	0.07	Negative
10	OL010	F	70	0	Negative	0.15	Negative	0.29	Negative	0.07	Negative
11	OL011	F	72	0.51	Negative	10.06	Seropositive	0.86	Negative	0.08	Negative	12.59	Seropositive
12	OL012	F	67	0	Negative	0.14	Negative	0.26	Negative	0.08	Negative	10.36	Seropositive
13	OL013	F	81	529.3	>Seroprotective	0.5	Negative	0.24	Negative	0.08	Negative
14	OL014	F	65	0	Negative	0.2	Negative	0.28	Negative	0.08	Negative
15	OL015	F	66	0	Negative	0.3	Negative	0.27	Negative	0.1	Negative
16	OL016	F	80	2.57	>Seropositive but < protective level	8.25	Seropositive	0.27	Negative	0.07	Negative	11.57	Seropositive
17	OL017	F	63	0.11	Negative	0.12	Negative	0.25	Negative	0.1	Negative
18	OL018	F	63	0.28	Negative	0.13	Negative	0.24	Negative	0.08	Negative
19	OL019	F	69	0	Negative	0.12	Negative	0.24	Negative	0.08	Negative
20	OL020	F	71	0.16	Negative	0.1	Negative	0.22	Negative	0.08	Negative
21	OL021	F	71	0	Negative	0.14	Negative	0.27	Negative	0.23	Negative	12.92	Seropositive
22	OL022	M	72	1.34	>Seropositive but < protective level	7.47	Seropositive	0.26	Negative	0.07	Negative	11.93	Seropositive
23	OL023	F	68	0	Negative	0.12	Negative	0.24	Negative	0.08	Negative
24	OL024	F	62	0	Negative	0.18	Negative	0.28	Negative	0.24	Negative
25	OL025	F	61	43.08	>Seroprotective	9.06	Seropositive	0.22	Negative	0.1	Negative
26	OL026	F	78	89.07	>Seroprotective	9.34	Seropositive	0.26	Negative	0.46	Negative
27	OL027	F	66	1.56	>Seropositive but < protective level	7.73	Seropositive	0.27	Negative	0.18	Negative
28	OL028	F	64	0	Negative	0.11	Negative	0.24	Negative	0.23	Negative
29	OL029	F	61	0.38	Negative	0.15	Negative	0.25	Negative	0.09	Negative
30	OL030	F	63	0	Negative	0.19	Negative	0.24	Negative	0.08	Negative
31	OL031	F	64	0.09	Negative	0.12	Negative	0.33	Negative	0.28	Negative
32	OL032	M	67	607.44	>Seroprotective	4.7	Seropositive	0.28	Negative	0.08	Negative	12.04	Seropositive
33	OL033	F	69	8.51	>Seropositive but < protective level	1.14	Seropositive	0.25	Negative	0.66	Negative
34	OL034	F	76	2.31	>Seropositive but < protective level	6.79	Seropositive	0.26	Negative	0.17	Negative
35	OL035	F	68	36.45	>Seroprotective	2.61	Seropositive	0.28	Negative	0.12	Negative
36	OL036	F	63	0.05	Negative	11.43	Seropositive	4528.53	Seropositive	0.07	Negative
37	OL037	F	79	89.29	>Seroprotective	8.41	Seropositive	0.23	Negative	0.07	Negative	11.68	Seropositive
38	OL038	F	66	0.07	Negative	0.13	Negative	0.26	Negative	0.2	Negative
39	OL039	F	69	0	Negative	0.15	Negative	0.31	Negative	0.2	Negative
40	OL040	F	61	0.3	Negative	0.14	Negative	0.27	Negative	0.08	Negative
41	OL041	F	62	> 1000.00	>Seroprotective	1.13	Seropositive	0.29	Negative	0.13	Negative
42	OL042	F	66	0.1	Negative	0.15	Negative	0.22	Negative	0.1	Negative
43	OL043	F	70	19.5	>Seroprotective	9.5	Seropositive	0.25	Negative	0.09	Negative
44	OL044	F	65	15.82	>Seroprotective	3.71	Seropositive	0.27	Negative	0.1	Negative
45	OL045	F	70	159.68	>Seroprotective	9.28	Seropositive	0.27	Negative	0.09	Negative
46	OL046	F	65	8.28	>Seropositive but < protective level	4.97	Seropositive	0.26	Negative	0.06	Negative	11.91	Seropositive
47	OL047	F	69	23.9	>Seroprotective	0.68	Negative	0.29	Negative	0.07	Negative
48	OL048	M	65	25.22	>Seroprotective	10.48	Seropositive	0.23	Negative	0.11	Negative	13.26	Seropositive
49	OL049	M	71	7.11	>Seropositive but < protective level	1.35	Seropositive	0.27	Negative	0.59	Negative	12.97	Seropositive
50	OL050	F	68	0.23	Negative	10.56	Seropositive	4772.06	Seropositive	0.14	Negative
51	OL051	M	73	0	Negative	0.12	Negative	0.29	Negative	0.15	Negative	12.56	Seropositive
52	OL052	F	71	0	Negative	0.13	Negative	0.29	Negative	0.12	Negative
53	OL053	F	66	0	Negative	0.13	Negative	0.25	Negative	0.12	Negative
54	OL054	F	61	0	Negative	0.12	Negative	0.25	Negative	0.1	Negative
55	OL055	F	84	0	Negative	0.16	Negative	0.28	Negative	0.11	Negative
56	OL056	F	68	0.32	Negative	9.21	Seropositive	0.25	Negative	0.15	Negative
57	OL057	M	86	0.22	Negative	0.1	Negative	0.31	Negative	0.07	Negative	12.82	Seropositive
58	OL058	F	65	0	Negative	0.13	Negative	0.26	Negative	0.09	Negative
59	OL059	F	78	6.28	>Seropositive but < protective level	7.16	Seropositive	0.25	Negative	0.09	Negative	11.95	Seropositive
60	OL060	M	80	21.43	>Seroprotective	0.39	Negative	0.29	Negative	0.15	Negative	11.2	Seropositive
61	OL061	M	78	2.8	>Seropositive but < protective level	6.96	Seropositive	0.23	Negative	0.1	Negative	10.99	Seropositive
62	OL062	M	83	16.36	>Seroprotective	9.86	Seropositive	0.25	Negative	0.16	Negative	13.18	Seropositive
63	OL063	F	70	0.01	Negative	0.19	Negative	0.29	Negative	0.1	Negative
64	OL064	F	75	155.05	>Seroprotective	2.9	Seropositive	0.27	Negative	0.07	Negative
65	OL065	M	67	0	Negative	11.25	Seropositive	4454.54	Seropositive	0.08	Negative
66	OL066	F	70	0	Negative	7.69	Seropositive	0.26	Negative	0.07	Negative
67	OL067	F	65	160.38	>Seroprotective	9.54	Seropositive	0.31	Negative	0.14	Negative
68	OL068	F	64	0	Negative	11.22	Seropositive	4189.8	Seropositive	1.72	Seropositive
69	OL069	F	77	0.31	Negative	8.93	Seropositive	0.31	Negative	0.1	Negative
70	OL070	F	65	0.11	Negative	0.2	Negative	0.23	Negative	0.51	Negative
71	OL071	F	95	61.73	>Seroprotective	6.04	Seropositive	0.31	Negative	0.08	Negative	12.65	Seropositive
72	OL072	F	81	0.34	Negative	9.29	Seropositive	0.23	Negative	0.08	Negative
73	OL073	F	68	0	Negative	0.16	Negative	0.27	Negative	0.11	Negative
74	OL074	F	62	0	Negative	0.12	Negative	0.26	Negative	0.09	Negative
75	OL075	F	63	60.88	>Seroprotective	8.32	Seropositive	0.24	Negative	0.08	Negative
76	OL076	F	61	5.26	>Seropositive but < protective level	9.53	Seropositive	0.25	Negative	0.1	Negative
77	OL077	F	61	0	Negative	0.11	Negative	0.36	Negative	0.08	Negative	10.83	Seropositive
78	OL078	M	89	56.53	>Seroprotective	0.37	Negative	0.26	Negative	0.19	Negative	11.15	Seropositive
79	OL079	F	72	0.06	Negative	0.13	Negative	0.29	Negative	0.2	Negative	13.1	Seropositive
80	OL080	F	77	0.12	Negative	0.15	Negative	0.26	Negative	0.13	Negative
81	OL081	F	62	0	Negative	0.19	Negative	0.28	Negative	0.22	Negative
82	OL082	F	63	0.05	Negative	0.17	Negative	0.3	Negative	0.1	Negative
83	OL083	F	66	0.31	Negative	0.14	Negative	0.24	Negative	0.13	Negative
84	OL084	F	64	12.95	>Seroprotective	10.14	Seropositive	0.28	Negative	0.11	Negative
85	OL085	F	69	46.84	>Seroprotective	5.67	Seropositive	0.27	Negative	0.07	Negative
86	OL086	F	66	0	Negative	0.11	Negative	0.31	Negative	0.12	Negative
87	OL087	F	77	57.75	>Seroprotective	9.25	Seropositive	0.29	Negative	0.08	Negative
88	OL088	F	69	752.85	>Seroprotective	0.14	Negative	0.23	Negative	0.06	Negative
89	OL089	M	61	27.14	>Seroprotective	7.08	Seropositive	0.23	Negative	0.15	Negative	13.71	Seropositive
90	OL090	F	87	0.35	Negative	5.43	Seropositive	0.26	Negative	0.1	Negative	14.83	Seropositive
91	OL091	F	80	1.27	>Seropositive but < protective level	10.28	Seropositive	0.26	Negative	0.65	Negative
92	OL092	M	78	1.55	>Seropositive but < protective level	2.66	Seropositive	0.21	Negative	0.15	Negative
93	OL093	M	65	0.03	Negative	0.14	Negative	0.25	Negative	0.08	Negative
94	OL094	F	81	1.6	>Seropositive but < protective level	6.85	Seropositive	0.23	Negative	0.08	Negative	10.16	Seropositive
95	OL095	F	69	0.3	Negative	0.17	Negative	0.25	Negative	0.08	Negative
96	OL096	M	61	441.41	>Seroprotective	1.33	Seropositive	0.24	Negative	0.19	Negative
97	OL097	F	68	0.14	Negative	0.2	Negative	0.29	Negative	0.11	Negative
98	OL098	M	81	0	Negative	11.58	Seropositive	3244.41	Seropositive	0.12	Negative	11.98	Seropositive
99	OL099	F	65	0.24	Negative	0.15	Negative	0.31	Negative	0.11	Negative
100	OL100	F	75	20.99	>Seroprotective	8.78	Seropositive	0.27	Negative	0.11	Negative	7.14	Seropositive
101	OL101	F	68	0	Negative	0.15	Negative	0.23	Negative	0.29	Negative	13.71	Seropositive
102	OL102	F	61	0.04	Negative	0.24	Negative	0.24	Negative	0.07	Negative
103	OL103	F	77	0.09	Negative	0.22	Negative	0.27	Negative	0.09	Negative	12.46	Seropositive
104	OL104	F	65	0.37	Negative	0.31	Negative	0.24	Negative	0.15	Negative
105	OL105	F	65	21.08	>Seroprotective	0.38	Negative	0.23	Negative	0.28	Negative
106	OL106	M	73	0	Negative	0.09	Negative	0.22	Negative	0.11	Negative
107	OL107	F	76	0	Negative	0.17	Negative	0.25	Negative	0.1	Negative
108	OL108	F	71	0.07	Negative	0.14	Negative	0.21	Negative	0.09	Negative
109	OL109	F	71	0.45	Negative	0.11	Negative	0.29	Negative	0.09	Negative
110	OL110	F	83	21.9	>Seroprotective	9.43	Seropositive	0.25	Negative	0.09	Negative	11.34	Seropositive
111	OL111	M	81	0.14	Negative	0.14	Negative	0.21	Negative	0.1	Negative
112	OL112	F	64	222.78	>Seroprotective	7.27	Seropositive	0.25	Negative	0.1	Negative
113	OL113	F	67	0	Negative	0.12	Negative	0.29	Negative	0.08	Negative
114	OL114	F	73	2.39	>Seropositive but < protective level	8.14	Seropositive	0.25	Negative	0.07	Negative
115	OL115	F	73	0.88	Negative	2.69	Seropositive	0.24	Negative	0.14	Negative
116	OL116	F	61	0	Negative	0.12	Negative	0.24	Negative	0.11	Negative
117	OL117	F	66	16.37	>Seroprotective	3.25	Seropositive	0.22	Negative	0.21	Negative
118	OL118	F	69	0	Negative	0.12	Negative	0.26	Negative	0.07	Negative
119	OL119	F	78	1.34	>Seropositive but < protective level	7.12	Seropositive	0.24	Negative	0.14	Negative
120	OL120	F	65	115.5	>Seroprotective	9.57	Seropositive	0.24	Negative	0.13	Negative
121	OL121	F	64	70.57	>Seroprotective	7.73	Seropositive	0.24	Negative	0.1	Negative
122	OL122	F	70	23.15	>Seroprotective	5.38	Seropositive	0.24	Negative	0.1	Negative	8.8	Seropositive
123	OL123	M	78	135.58	>Seroprotective	8.89	Seropositive	0.19	Negative	0.11	Negative	12.72	Seropositive
124	OL124	F	76	0.33	Negative	0.13	Negative	0.25	Negative	0.09	Negative
125	OL125	F	61	0.21	Negative	0.18	Negative	0.26	Negative	0.16	Negative
126	OL126	F	67	313.38	>Seroprotective	10.67	Seropositive	0.29	Negative	0.06	Negative	13	Seropositive
127	OL127	M	61	4.35	>Seropositive but < protective level	5.17	Seropositive	0.28	Negative	0.12	Negative
128	OL128	M	69	5.38	>Seropositive but < protective level	10.43	Seropositive	0.23	Negative	0.08	Negative
129	OL129	F	73	0.03	Negative	0.21	Negative	0.28	Negative	0.1	Negative
130	OL130	M	70	0.53	Negative	0.12	Negative	0.21	Negative	0.09	Negative	12.6	Seropositive
131	OL131	F	69	336.27	>Seroprotective	0.63	Negative	0.24	Negative	0.37	Negative
132	OL132	F	74	0	Negative	0.12	Negative	0.23	Negative	0.09	Negative
133	OL133	F	71	0	Negative	0.14	Negative	0.29	Negative	0.09	Negative	13.04	Seropositive
134	OL134	F	62	3.34	>Seropositive but < protective level	5.51	Seropositive	0.28	Negative	0.09	Negative
135	OL135	M	81	5.37	>Seropositive but < protective level	5.9	Seropositive	0.24	Negative	0.28	Negative
136	OL136	M	78	17.93	>Seroprotective	2.83	Seropositive	0.3	Negative	0.12	Negative
137	OL137	F	83	19.98	>Seroprotective	0.14	Negative	0.39	Negative	0.09	Negative
138	OL138	M	83	7.55	>Seropositive but < protective level	5.65	Seropositive	0.23	Negative	0.07	Negative	13.6	Seropositive
139	OL139	M	71	0.03	Negative	0.13	Negative	0.22	Negative	0.33	Negative
140	OL140	F	80	153.01	>Seroprotective	9.03	Seropositive	0.23	Negative	0.12	Negative
141	OL141	M	70	0.02	Negative	0.15	Negative	0.2	Negative	0.11	Negative	12.75	Seropositive
142	OL142	M	75	2	>Seroprotective	5	Seropositive	0.26	Negative	0.2	Negative	12.39	Seropositive
143	OL143	F	73	60.19	>Seroprotective	3.47	Seropositive	0.25	Negative	0.07	Negative
144	OL144	M	61	646.42	>Seroprotective	2.4	Seropositive	0.22	Negative	0.08	Negative
145	OL145	F	73	5.89	>Seropositive but < protective level	2.04	Seropositive	0.23	Negative	0.17	Negative
146	OL146	F	61	0	Negative	0.15	Negative	0.39	Negative	0.1	Negative
147	OL147	F	74	0	Negative	0.13	Negative	0.27	Negative	0.1	Negative	12.88	Seropositive
148	OL148	F	70	0	Negative	0.14	Negative	0.24	Negative	0.35	Negative
149	OL149	M	67	121.6	>Seroprotective	8.79	Seropositive	0.24	Negative	0.09	Negative
150	OL150	F	82	0	Negative	10.29	Seropositive	0.23	Negative	0.08	Negative	12.5	Seropositive
151	OL151	F	76	0	Negative	0.19	Negative	0.24	Negative	0.11	Negative
152	OL152	F	61	5.15	>Seropositive but < protective level	0.75	Negative	0.26	Negative	0.41	Negative
153	OL153	F	85	185.57	>Seroprotective	7.36	Seropositive	0.28	Negative	0.07	Negative	13.15	Seropositive
154	OL154	M	63	11.16	>Seroprotective	2.93	Seropositive	0.27	Negative	0.05	Negative	12.79	Seropositive
155	OL155	F	88	59.59	>Seroprotective	10.18	Seropositive	0.25	Negative	0.11	Negative	12.73	Seropositive
156	OL156	F	67	0	Negative	11.34	Seropositive	1453.17	Seropositive	0.08	Negative
157	OL157	F	63	0	Negative	0.14	Negative	0.3	Negative	0.1	Negative	0.21	Negative
158	OL158	F	84	8.06	>Seropositive but < protective level	0.83	Negative	0.22	Negative	0.09	Negative
159	OL159	F	66	0	Negative	0.19	Negative	0.2	Negative	0.51	Negative
160	OL160	F	72	0.01	Negative	0.16	Negative	0.21	Negative	0.12	Negative
161	OL161	M	71	16.53	>Seroprotective	8.83	Seropositive	0.38	Negative	0.09	Negative
162	OL162	M	74	0.04	Negative	0.14	Negative	0.25	Negative	0.08	Negative	12.51	Seropositive
163	OL163	F	71	0	Negative	0.13	Negative	0.24	Negative	0.1	Negative
164	OL164	F	80	0.12	Negative	11.85	Seropositive	3261.73	Seropositive	0.09	Negative
165	OL165	M	79	154.21	>Seroprotective	2.07	Seropositive	0.22	Negative	0.13	Negative	13.42	Seropositive
166	OL166	F	78	1.32	>Seropositive but < protective level	4.17	Seropositive	0.28	Negative	0.14	Negative
167	OL167	M	68	0.2	Negative	3.39	Seropositive	0.23	Negative	0.12	Negative	10.51	Seropositive
168	OL168	M	80	689.17	>Seroprotective	3.5	Seropositive	0.25	Negative	0.14	Negative	11.44	Seropositive
169	OL169	F	74	0	Negative	0.22	Negative	0.24	Negative	0.1	Negative	12.29	Seropositive
170	OL170	F	67	513.94	>Seroprotective	3.47	Seropositive	0.26	Negative	0.13	Negative
171	OL171	F	63	0.33	Negative	0.11	Negative	0.25	Negative	0.08	Negative
172	OL172	M	78	0	Negative	0.15	Negative	0.25	Negative	0.1	Negative
173	OL173	F	83	5.07	>Seropositive but < protective level	1.62	Seropositive	0.22	Negative	0.07	Negative
174	OL174	M	65	0.45	Negative	0.07	Negative	0.24	Negative	0.06	Negative
175	OL175	F	62	0.06	Negative	4.06	Seropositive	0.25	Negative	0.08	Negative	12.87	Seropositive
176	OL176	M	72	163.98	>Seroprotective	0.86	Negative	0.22	Negative	0.08	Negative
177	OL177	M	74	1.59	>Seropositive but < protective level	9.25	Seropositive	0.28	Negative	0.12	Negative
178	OL178	M	77	0	Negative	0.18	Negative	0.3	Negative	0.09	Negative	11.68	Seropositive
179	OL179	M	78	245.86	>Seroprotective	1.51	Seropositive	0.29	Negative	0.09	Negative
180	OL180	F	63	0	Negative	0.16	Negative	0.26	Negative	0.07	Negative
181	OL181	M	73	1.24	>Seropositive but < protective level	9.36	Seropositive	0.24	Negative	0.23	Negative	11.51	Seropositive
182	OL182	M	62	6.96	>Seropositive but < protective level	6.42	Seropositive	0.22	Negative	0.07	Negative	11.67	Seropositive
183	OL183	F	87	0.21	Negative	0.14	Negative	0.2	Negative	0.08	Negative	7.89	Seropositive
184	OL184	M	78	0	Negative	0.11	Negative	0.38	Negative	0.1	Negative
185	OL185	M	73	415	>Seroprotective	9.77	Seropositive	0.24	Negative	0.09	Negative
186	OL186	M	71	37.94	>Seroprotective	0.63	Negative	0.21	Negative	0.11	Negative
187	OL187	F	83	1.52	>Seropositive but < protective level	7.11	Seropositive	0.24	Negative	0.08	Negative
188	OL188	F	80	0	Negative	0.15	Negative	0.27	Negative	0.07	Negative
189	OL189	M	73	5.75	>Seropositive but < protective level	9.73	Seropositive	0.27	Negative	0.08	Negative
190	OL190	F	80	0	Negative	1.07	Seropositive	0.26	Negative	0.12	Negative
191	OL191	F	71	0.25	Negative	0.1	Negative	0.19	Negative	0.19	Negative
192	OL192	F	69	0	Negative	0.1	Negative	0.23	Negative	0.09	Negative
193	OL193	M	62	134.1	>Seroprotective	0.57	Negative	0.2	Negative	14.14	Seropositive
194	OL194	F	65	0	Negative	0.14	Negative	0.25	Negative	0.13	Negative
195	OL195	F	77	11.2	>Seroprotective	7.48	Seropositive	0.21	Negative	0.12	Negative
196	OL196	F	85	6.96	>Seropositive but < protective level	7.44	Seropositive	0.24	Negative	0.1	Negative	7.42	Seropositive
197	OL197	F	64	0	Negative	0.15	Negative	0.29	Negative	0.1	Negative
198	OL198	F	71	112.7	>Seroprotective	8.03	Seropositive	0.23	Negative	0.08	Negative
199	OL199	M	65	308.91	>Seroprotective	6.49	Seropositive	0.18	Negative	0.1	Negative
200	OL200	F	69	121.79	>Seroprotective	9.76	Seropositive	0.25	Negative	0.11	Negative	12.57	Seropositive
201	OL201	F	67	35.2	>Seroprotective	6.67	Seropositive	0.2	Negative	11.96	Seropositive
202	OL202	F	74	0.11	Negative	0.11	Negative	0.29	Negative	0.06	Negative
203	OL203	M	69	7.02	>Seropositive but < protective level	9.41	Seropositive	0.2	Negative	0.11	Negative	13.51	Seropositive
204	OL204	F	72	12.48	>Seroprotective	0.14	Negative	0.23	Negative	0.07	Negative
205	OL205	F	77	104.47	>Seroprotective	10.19	Seropositive	0.2	Negative	0.07	Negative
206	OL206	F	70	3.83	>Seropositive but < protective level	6.96	Seropositive	0.23	Negative	0.11	Negative
207	OL207	F	81	16.33	>Seroprotective	6.7	Seropositive	0.46	Negative	0.09	Negative
208	OL208	F	69	0	Negative	0.12	Negative	0.24	Negative	0.07	Negative
209	OL209	F	75	0.19	Negative	0.13	Negative	0.22	Negative	0.08	Negative
210	OL210	M	73	16.62	>Seroprotective	5.11	Seropositive	0.19	Negative	0.06	Negative
211	OL211	F	62	0	Negative	0.08	Negative	0.25	Negative	0.1	Negative
212	OL212	F	67	29.31	>Seroprotective	0.47	Negative	0.25	Negative	0.09	Negative
213	OL213	M	73	16.17	>Seroprotective	8.96	Seropositive	0.22	Negative	0.08	Negative
214	OL214	F	65	475.37	>Seroprotective	8.32	Seropositive	0.24	Negative	0.15	Negative
215	OL215	F	76	0	Negative	0.12	Negative	0.24	Negative	0.1	Negative	12.84	Seropositive
216	OL216	F	66	0	Negative	0.11	Negative	0.31	Negative	0.12	Negative	13.79	Seropositive
217	OL217	F	80	5.33	>Seropositive but < protective level	2.45	Seropositive	0.2	Negative	0.13	Negative
218	OL218	M	61	0	Negative	0.08	Negative	0.21	Negative	0.07	Negative
219	OL219	F	63	0.07	Negative	0.12	Negative	0.3	Negative	0.15	Negative
220	OL220	F	68	0	Negative	0.1	Negative	0.28	Negative	0.14	Negative
221	OL221	F	81	6.49	>Seropositive but < protective level	9.49	Seropositive	0.24	Negative	0.08	Negative
222	OL222	F	73	0	Negative	0.09	Negative	0.22	Negative	0.06	Negative
223	OL223	F	70	0	Negative	5.04	Seropositive	0.21	Negative	0.11	Negative
224	OL224	F	62	0	Negative	0.15	Negative	0.22	Negative	0.08	Negative
225	OL225	F	75	0	Negative	0.19	Negative	0.26	Negative	0.09	Negative
226	OL226	M	75	0	Negative	0.11	Negative	0.23	Negative	0.05	Negative	10.84	Seropositive
227	OL227	F	73	0	Negative	0.1	Negative	0.2	Negative	0.12	Negative
228	OL228	F	64	0.69	Negative	4.68	Seropositive	0.19	Negative	0.09	Negative
229	OL229	F	64	0.47	Negative	0.13	Negative	0.23	Negative	0.08	Negative
230	OL230	F	65	0	Negative	0.15	Negative	0.22	Negative	0.06	Negative
231	OL231	F	75	11.42	>Seroprotective	9.33	Seropositive	0.23	Negative	0.09	Negative
232	OL232	F	67	0.08	Negative	11.41	Seropositive	18.19	Seropositive	0.09	Negative
233	OL233	M	69	21.67	>Seroprotective	4.69	Seropositive	0.21	Negative	0.69	Negative	11.4	Seropositive
234	OL234	F	62	0	Negative	0.07	Negative	0.19	Negative	0.08	Negative
235	OL235	M	76	21.28	>Seroprotective	8.23	Seropositive	0.23	Negative	0.11	Negative	11.45	Seropositive
236	OL236	F	70	0.26	Negative	0.12	Negative	0.21	Negative	0.08	Negative
237	OL237	M	88	10.62	>Seroprotective	9.69	Seropositive	0.26	Negative	0.07	Negative	10.46	Seropositive
238	OL238	F	71	15.58	>Seroprotective	9.15	Seropositive	0.25	Negative	0.15	Negative
239	OL239	F	65	4.44	>Seropositive but < protective level	2.57	Seropositive	0.2	Negative	0.14	Negative
240	OL240	F	69	79.09	>Seroprotective	4.76	Seropositive	0.33	Negative	0.08	Negative
241	OL241	F	78	0.92	Negative	2.26	Seropositive	0.31	Negative	0.09	Negative
242	OL242	M	68	0.12	Negative	0.13	Negative	0.23	Negative	0.07	Negative	11.88	Seropositive
243	OL243	M	67	2.42	>Seropositive but < protective level	9.51	Seropositive	0.22	Negative	0.1	Negative
244	OL244	M	69	31.62	>Seroprotective	1.77	Seropositive	0.24	Negative	0.09	Negative
245	OL245	F	69	55.41	>Seroprotective	6.41	Seropositive	0.26	Negative	0.1	Negative
246	OL246	M	76	0	Negative	0.16	Negative	0.27	Negative	0.13	Negative
247	OL247	M	67	> 1000.00	>Seroprotective	8.9	Seropositive	0.23	Negative	0.06	Negative
248	OL248	F	71	0	Negative	0.13	Negative	0.25	Negative	0.1	Negative
249	OL249	M	80	395.39	>Seroprotective	9.21	Seropositive	0.23	Negative	0.09	Negative
250	OL250	F	64	8	>Seropositive but < protective level	3.5	Seropositive	0.25	Negative	0.12	Negative
251	OL251	F	67	0	Negative	0.08	Negative	0.19	Negative	0.06	Negative
252	OL252	F	75	0	Negative	0.11	Negative	0.29	Negative	0.35	Negative
253	OL253	F	71	0	Negative	0.08	Negative	0.26	Negative	0.13	Negative
254	OL254	M	66	797.83	>Seroprotective	6.45	Seropositive	0.21	Negative	0.09	Negative	14.58	Seropositive
255	OL255	M	76	7.39	>Seropositive but < protective level	4.6	Seropositive	0.22	Negative	0.09	Negative
256	OL256	F	80	0.3	Negative	0.13	Negative	0.27	Negative	0.08	Negative
257	OL257	M	79	0.18	Negative	0.14	Negative	0.24	Negative	0.1	Negative
258	OL258	M	76	1.93	>Seropositive but < protective level	1.12	Seropositive	0.2	Negative	0.08	Negative
259	OL259	M	64	47.79	>Seroprotective	9.71	Seropositive	0.29	Negative	0.07	Negative
260	OL260	F	67	0	Negative	0.17	Negative	0.29	Negative	0.12	Negative
261	OL261	M	77	184.14	>Seroprotective	0.32	Negative	0.24	Negative	0.1	Negative	11.65	Seropositive
262	OL262	M	61	4.65	>Seropositive but < protective level	8.58	Seropositive	0.24	Negative	0.07	Negative
263	OL263	F	79	0.01	Negative	0.2	Negative	0.26	Negative	0.16	Negative	11.1	Seropositive
264	OL264	F	87	1.15	>Seropositive but < protective level	10.56	Seropositive	0.25	Negative	0.11	Negative	10.4	Seropositive
265	OL265	F	64	0.21	Negative	0.06	Negative	0.23	Negative	0.07	Negative
266	OL266	F	66	0	Negative	0.07	Negative	0.23	Negative	0.09	Negative	13.27	Seropositive
267	OL267	F	87	0.28	Negative	6.92	Seropositive	0.22	Negative	0.11	Negative
268	OL268	F	86	0	Negative	0.15	Negative	0.25	Negative	0.11	Negative	11.66	Seropositive
269	OL269	F	75	0.17	Negative	0.17	Negative	0.23	Negative	0.09	Negative
270	OL270	F	77	0.14	Negative	0.11	Negative	0.28	Negative	0.09	Negative
271	OL271	F	75	0	Negative	9.34	Seropositive	0.2	Negative	0.18	Negative
272	OL272	M	76	1.82	>Seropositive but < protective level	9.85	Seropositive	0.26	Negative	0.07	Negative
273	OL273	F	70	0	Negative	0.17	Negative	0.21	Negative	0.08	Negative
274	OL274	F	77	0	Negative	0.11	Negative	0.21	Negative	0.07	Negative
275	OL275	F	65	25.76	>Seroprotective	4.82	Seropositive	0.25	Negative	0.07	Negative
276	OL276	M	66	5.8	>Seropositive but < protective level	9.96	Seropositive	0.27	Negative	1.43	Seropositive
277	OL277	F	70	0.07	Negative	0.11	Negative	0.23	Negative	0.08	Negative
278	OL278	F	70	0	Negative	0.16	Negative	0.21	Negative	0.21	Negative
279	OL279	F	68	5.26	>Seropositive but < protective level	1.58	Seropositive	0.21	Negative	0.16	Negative
280	OL280	M	70	1.63	>Seropositive but < protective level	7.35	Seropositive	0.23	Negative	0.1	Negative
281	OL281	F	95	104.15	>Seroprotective	9.84	Seropositive	0.23	Negative	0.11	Negative	11.47	Seropositive
282	OL282	F	77	18.83	>Seroprotective	1.1	Seropositive	0.25	Negative	0.1	Negative
283	OL283	M	92	81.99	>Seroprotective	3.79	Seropositive	0.27	Negative	0.09	Negative	12.51	Seropositive
284	OL284	F	66	27.22	>Seroprotective	9.5	Seropositive	0.24	Negative	0.11	Negative
285	OL285	M	61	23.38	>Seroprotective	9.19	Seropositive	0.24	Negative	0.09	Negative
286	OL286	F	87	0	Negative	0.16	Negative	0.24	Negative	0.12	Negative
287	OL287	M	90	0	Negative	0.13	Negative	0.28	Negative	0.1	Negative	12.38	Seropositive
288	OL288	M	90	57.53	>Seroprotective	8.22	Seropositive	0.26	Negative	0.1	Negative	10.06	Seropositive
289	OL289	F	63	0.04	Negative	9.33	Seropositive	0.2	Negative	0.07	Negative
290	OL290	F	90	0	Negative	0.19	Negative	0.3	Negative	0.11	Negative	12.37	Seropositive
291	OL291	M	66	746.82	>Seroprotective	3.89	Seropositive	0.25	Negative	0.06	Negative
292	OL292	M	62	39.65	>Seroprotective	8	Seropositive	0.22	Negative	0.08	Negative
293	OL293	F	90	791.87	>Seroprotective	2.86	Seropositive	0.24	Negative	0.34	Negative	5.73	Seropositive
294	OL294	M	61	26.36	>Seroprotective	0.35	Negative	0.2	Negative	0.08	Negative
295	OL295	M	81	302.03	>Seroprotective	8.73	Seropositive	0.22	Negative	0.1	Negative
296	OL296	F	69	0	Negative	0.08	Negative	0.38	Negative	0.1	Negative
297	OL297	F	81	0	Negative	0.15	Negative	0.24	Negative	0.07	Negative	12.91	Seropositive
298	OL298	F	82	60.45	>Seroprotective	0.13	Negative	0.22	Negative	0.09	Negative	10.27	Seropositive
299	OL299	F	98	1.36	>Seropositive but < protective level	9.28	Seropositive	0.25	Negative	0.1	Negative	12.93	Seropositive
300	OL300	F	96	0.04	Negative	0.15	Negative	0.23	Negative	0.31	Negative	11.81	Seropositive
301	OL301	F	63	12.27	>Seroprotective	9.57	Seropositive	0.25	Negative	0.13	Negative
302	OL302	F	78	79.24	>Seroprotective	4.42	Seropositive	0.21	Negative	0.06	Negative
303	OL303	F	62	5.09	>Seropositive but < protective level	7.03	Seropositive	0.25	Negative	0.1	Negative
304	OL304	M	64	16.9	>Seroprotective	10.15	Seropositive	0.26	Negative	0.09	Negative
305	OL305	F	63	0	Negative	9.43	Seropositive	0.26	Negative	0.07	Negative
306	OL306	F	71	0	Negative	0.1	Negative	0.23	Negative	0.16	Negative
307	OL307	F	66	0	Negative	0.14	Negative	0.24	Negative	0.09	Negative
308	OL308	F	80	0	Negative	0.28	Negative	0.27	Negative	0.13	Negative
309	OL309	F	64	0	Negative	0.07	Negative	0.22	Negative	0.08	Negative
310	OL310	F	72	0	Negative	0.06	Negative	0.2	Negative	0.07	Negative
311	OL311	F	65	0	Negative	0.09	Negative	0.21	Negative	0.09	Negative
312	OL312	F	65	36.64	>Seroprotective	1.09	Seropositive	0.26	Negative	0.1	Negative
313	OL313	F	69	0	Negative	0.14	Negative	0.26	Negative	0.07	Negative
314	OL314	M	65	815.95	>Seroprotective	5.51	Seropositive	0.24	Negative	0.11	Negative
315	OL315	F	63	2.36	>Seropositive but < protective level	7.47	Seropositive	0.51	Negative	0.09	Negative
316	OL316	F	69	0	Negative	0.1	Negative	0.21	Negative	0.08	Negative
317	OL317	F	69	116.7	>Seroprotective	8.67	Seropositive	0.24	Negative	1.04	Seropositive
318	OL318	F	67	84.69	>Seroprotective	0.64	Negative	0.23	Negative	0.05	Negative
319	OL319	F	64	0	Negative	0.09	Negative	0.25	Negative	0.09	Negative	7.44	Seropositive
320	OL320	F	66	415.69	>Seroprotective	9.77	Seropositive	0.22	Negative	0.1	Negative
321	OL321	F	73	87.32	>Seroprotective	2.95	Seropositive	0.23	Negative	0.08	Negative
322	OL322	F	70	740.89	>Seroprotective	10.71	Seropositive	0.24	Negative	0.08	Negative
323	OL323	F	63	54.22	>Seroprotective	7.42	Seropositive	0.21	Negative	0.08	Negative
324	OL324	M	64	5.2	>Seropositive but < protective level	0.17	Negative	0.27	Negative	0.08	Negative	12.65	Seropositive
325	OL325	F	77	169.71	>Seroprotective	3.55	Seropositive	0.28	Negative	0.09	Negative
326	OL326	F	77	57.57	>Seroprotective	10.49	Seropositive	0.26	Negative	0.08	Negative
327	OL327	M	69	128.25	>Seroprotective	8.63	Seropositive	0.25	Negative	0.08	Negative
328	OL328	F	62	0	Negative	0.23	Negative	0.27	Negative	0.08	Negative
329	OL329	F	62	4.26	>Seropositive but < protective level	9.9	Seropositive	0.21	Negative	0.09	Negative
330	OL330	F	65	5.44	>Seropositive but < protective level	8.12	Seropositive	0.25	Negative	0.1	Negative
331	OL331	F	61	0	Negative	0.14	Negative	0.29	Negative	0.13	Negative
332	OL332	F	69	0	Negative	0.1	Negative	0.23	Negative	0.06	Negative
333	OL333	F	63	0	Negative	0.17	Negative	0.29	Negative	0.1	Negative
334	OL334	F	66	9.29	>Seropositive but < protective level	8.92	Seropositive	0.2	Negative	0.12	Negative
335	OL335	F	65	0.17	Negative	0.14	Negative	0.23	Negative	0.09	Negative
336	OL336	F	64	53.17	>Seroprotective	0.96	Negative	0.2	Negative	0.15	Negative
337	OL337	M	66	80.43	>Seroprotective	8.25	Seropositive	0.23	Negative	0.1	Negative
338	OL338	F	63	0.16	Negative	6.41	Seropositive	0.23	Negative	0.11	Negative
339	OL339	F	70	65.4	>Seroprotective	7.41	Seropositive	0.26	Negative	0.1	Negative
340	OL340	M	72	2.54	>Seropositive but < protective level	6.39	Seropositive	0.22	Negative	0.1	Negative
341	OL341	F	61	0	Negative	0.07	Negative	0.2	Negative	0.08	Negative
342	OL342	F	71	0	Negative	0.09	Negative	0.2	Negative	0.11	Negative
343	OL343	F	64	0	Negative	0.14	Negative	0.21	Negative	0.09	Negative
344	OL344	F	65	0	Negative	0.09	Negative	0.25	Negative	0.07	Negative
345	OL345	F	71	0	Negative	0.14	Negative	0.28	Negative	0.15	Negative
346	OL346	F	92	124.51	>Seroprotective	7.33	Seropositive	0.2	Negative	0.11	Negative	7.1	Seropositive
347	OL347	F	61	0	Negative	0.13	Negative	0.23	Negative	0.09	Negative
348	OL348	M	90	2.62	>Seropositive but < protective level	0.86	Negative	0.27	Negative	0.14	Negative	13.81	Seropositive
349	OL349	M	64	0	Negative	0.14	Negative	0.3	Negative	0.07	Negative
350	OL350	M	65	17.53	>Seroprotective	7.84	Seropositive	0.26	Negative	0.09	Negative
351	OL351	F	66	0	Negative	0.13	Negative	0.21	Negative	0.09	Negative
352	OL352	M	69	280.22	>Seroprotective	8.7	Seropositive	0.23	Negative	0.08	Negative
353	OL353	F	63	0.56	Negative	0.18	Negative	0.24	Negative	0.08	Negative
354	OL354	M	65	32.07	>Seroprotective	3.58	Seropositive	0.24	Negative	0.06	Negative
355	OL355	F	84	18.99	>Seroprotective	2.81	Seropositive	0.23	Negative	0.11	Negative	12.89	Seropositive
356	OL356	M	84	1.44	>Seropositive but < protective level	10.89	Seropositive	0.24	Negative	0.11	Negative	12.1	Seropositive
357	OL357	M	66	66.89	>Seroprotective	2.32	Seropositive	0.19	Negative	0.11	Negative
358	OL358	F	65	0	Negative	0.2	Negative	0.25	Negative	0.06	Negative
359	OL359	F	63	0	Negative	0.13	Negative	0.2	Negative	0.3	Negative
360	OL360	F	69	1.15	>Seropositive but < protective level	0.09	Negative	0.25	Negative	0.09	Negative
361	OL361	F	62	18.66	>Seroprotective	8.92	Seropositive	0.29	Negative	0.1	Negative
362	OL362	F	63	40.94	>Seroprotective	8.31	Seropositive	0.26	Negative	0.13	Negative
363	OL363	M	84	15.93	>Seroprotective	0.22	Negative	0.28	Negative	12.69	Seropositive	12.24	Seropositive
364	OL364	M	61	0	Negative	10.92	Seropositive	12.63	Seropositive	0.08	Negative
365	OL365	F	81	0	Negative	0.07	Negative	0.24	Negative	0.07	Negative
366	OL366	M	84	65.56	>Seroprotective	0.86	Negative	0.24	Negative	0.09	Negative
367	OL367	M	63	0.2	Negative	8.14	Seropositive	0.21	Negative	0.14	Negative
368	OL368	F	81	0	Negative	11.31	Seropositive	4164.64	Seropositive	0.1	Negative
369	OL369	F	69	1.24	>Seropositive but < protective level	8.84	Seropositive	0.25	Negative	0.08	Negative
370	OL370	F	64	0.18	Negative	0.2	Negative	0.27	Negative	0.09	Negative
371	OL371	F	61	3.82	>Seropositive but < protective level	8	Seropositive	0.25	Negative	0.11	Negative
372	OL372	M	66	74.76	>Seroprotective	5.36	Seropositive	0.26	Negative	0.08	Negative
373	OL373	M	65	7.12	>Seropositive but < protective level	10.25	Seropositive	0.21	Negative	0.07	Negative
374	OL374	F	89	0	Negative	0.16	Negative	0.27	Negative	0.08	Negative	14.27	Seropositive
375	OL375	F	87	0.75	Negative	2.49	Seropositive	0.26	Negative	0.09	Negative
376	OL376	M	89	0.16	Negative	0.11	Negative	0.24	Negative	0.15	Negative
377	OL377	M	61	> 1000.00	>Seroprotective	1.97	Seropositive	0.25	Negative	0.07	Negative
378	OL378	M	73	43.72	>Seroprotective	2.36	Seropositive	0.21	Negative	0.09	Negative
379	OL379	F	82	0.09	Negative	0.17	Negative	0.25	Negative	0.09	Negative	13.7	Seropositive
380	OL380	F	71	0	Negative	0.14	Negative	0.26	Negative	0.1	Negative
381	OL381	M	77	685.56	>Seroprotective	2.15	Seropositive	0.21	Negative	0.09	Negative
382	OL382	F	87	39.97	>Seroprotective	2.91	Seropositive	0.26	Negative	0.15	Negative
383	OL383	F	70	0	Negative	0.16	Negative	0.22	Negative	0.67	Negative
384	OL384	M	68	0.38	Negative	12.19	Seropositive	4353.7	Seropositive	0.12	Negative
385	OL385	F	71	112.27	>Seroprotective	5.19	Seropositive	0.75	Negative	0.08	Negative
386	OL386	M	69	0.26	Negative	6.12	Seropositive	28.99	Seropositive	0.11	Negative
387	OL387	F	85	> 1000.00	>Seroprotective	5.73	Seropositive	0.23	Negative	0.1	Negative	12.96	Seropositive
388	OL388	M	65	34	>Seroprotective	2.07	Seropositive	0.36	Negative	0.09	Negative
389	OL389	M	66	0	Negative	13.26	Seropositive	5060.89	Seropositive	0.11	Negative
390	OL390	M	83	40.68	>Seroprotective	8.4	Seropositive	5.52	Seropositive	0.13	Negative
391	OL391	M	79	1.94	>Seropositive but < protective level	11.3	Seropositive	1.4	Seropositive	0.09	Negative
392	OL392	F	81	0.16	Negative	2.08	Seropositive	9.02	Seropositive	0.35	Negative
393	OL393	F	76	61.06	>Seroprotective	0.7	Negative	0.27	Negative	0.08	Negative
394	OL394	F	69	0	Negative	1.93	Seropositive	8.44	Seropositive	0.07	Negative
395	OL395	M	70	1.03	>Seropositive but < protective level	8.22	Seropositive	0.47	Negative	0.12	Negative
396	OL396	F	65	45.5	>Seroprotective	0.76	Negative	0.59	Negative	0.09	Negative
397	OL397	M	69	685.37	>Seroprotective	8.32	Seropositive	0.22	Negative	0.09	Negative
398	OL398	M	83	10.51	>Seroprotective	9.54	Seropositive	3.2	Seropositive	0.09	Negative
399	OL399	F	68	0	Negative	0.97	Negative	3.97	Seropositive	0.12	Negative
400	OL400	F	81	0	Negative	1.73	Seropositive	7.52	Seropositive	0.1	Negative
401	OL401	F	72	42.18	>Seroprotective	7.95	Seropositive	1.75	Seropositive	0.05	Negative
402	OL402	F	71	0.23	Negative	0.9	Negative	3.16	Seropositive	0.11	Negative
403	OL403	F	71	1.41	>Seropositive but < protective level	9.33	Seropositive	0.47	Negative	0.06	Negative
404	OL404	M	73	63.48	>Seroprotective	7.91	Seropositive	0.29	Negative	0.1	Negative
405	OL405	F	68	6.63	>Seropositive but < protective level	2.66	Seropositive	0.22	Negative	0.11	Negative
406	OL406	F	66	2.85	>Seropositive but < protective level	5.24	Seropositive	1.08	Seropositive	0.11	Negative
407	OL407	F	88	0	Negative	0.11	Negative	0.23	Negative	0.08	Negative	12.48	Seropositive
408	OL408	F	73	815.03	>Seroprotective	8.83	Seropositive	0.22	Negative	0.1	Negative
409	OL409	F	77	3.72	>Seropositive but < protective level	10.35	Seropositive	0.29	Negative	0.16	Negative
410	OL410	M	67	0.19	Negative	0.07	Negative	0.23	Negative	0.14	Negative
411	OL411	M	96	0	Negative	0.18	Negative	0.21	Negative	0.34	Negative	11.14	Seropositive
412	OL412	F	63	0	Negative	0.14	Negative	0.26	Negative	0.07	Negative
413	OL413	F	78	0	Negative	0.17	Negative	0.22	Negative	0.09	Negative
414	OL414	M	80	4.56	>Seropositive but < protective level	7.66	Seropositive	0.22	Negative	0.07	Negative
415	OL415	F	62	0	Negative	0.1	Negative	0.22	Negative	0.13	Negative
416	OL416	F	71	0	Negative	0.13	Negative	0.25	Negative	0.13	Negative
417	OL417	F	75	44.92	>Seroprotective	7.94	Seropositive	0.26	Negative	0.09	Negative
418	OL418	F	66	0	Negative	0.09	Negative	0.24	Negative	0.09	Negative
419	OL419	F	67	69.28	>Seroprotective	7.92	Seropositive	0.22	Negative	0.1	Negative
420	OL420	M	67	> 1000.00	>Seroprotective	6.02	Seropositive	0.19	Negative	0.08	Negative
421	OL421	M	79	0.16	Negative	0.16	Negative	0.27	Negative	0.13	Negative
422	OL422	M	73	0	Negative	0.13	Negative	0.25	Negative	0.08	Negative
423	OL423	F	65	0.08	Negative	0.1	Negative	0.23	Negative	0.06	Negative
424	OL424	F	87	0.02	Negative	0.13	Negative	0.24	Negative	0.1	Negative
425	OL425	F	76	0.1	Negative	0.09	Negative	0.23	Negative	0.07	Negative	12.7	Seropositive
426	OL426	M	92	16.59	>Seroprotective	3.07	Seropositive	0.23	Negative	0.07	Negative	6.53	Seropositive
427	OL427	F	85	0.17	Negative	6.49	Seropositive	0.24	Negative	0.1	Negative
428	OL428	F	77	0	Negative	0.16	Negative	0.19	Negative	0.12	Negative
429	OL429	M	78	0	Negative	0.14	Negative	0.2	Negative	0.15	Negative
430	OL430	M	68	0.15	Negative	8.54	Seropositive	0.23	Negative	0.09	Negative
431	OL431	F	71	237.75	>Seroprotective	6.19	Seropositive	0.22	Negative	0.07	Negative
432	OL432	F	78	90.93	>Seroprotective	0.31	Negative	0.27	Negative	0.07	Negative
433	OL433	F	71	0.42	Negative	1.67	Seropositive	0.24	Negative	0.06	Negative
434	OL434	M	73	3.02	>Seropositive but < protective level	5.05	Seropositive	0.23	Negative	0.12	Negative
435	OL435	M	80	0	Negative	0.15	Negative	0.27	Negative	0.09	Negative
436	OL436	F	75	32.65	>Seroprotective	4.21	Seropositive	0.26	Negative	0.26	Negative
437	OL437	F	74	14.98	>Seroprotective	9.41	Seropositive	0.29	Negative	0.08	Negative
438	OL438	F	73	0	Negative	0.15	Negative	0.21	Negative	0.07	Negative
439	OL439	F	74	0	Negative	0.11	Negative	0.26	Negative	0.12	Negative
440	OL440	F	80	108.79	>Seroprotective	9.14	Seropositive	0.25	Negative	0.1	Negative
441	OL441	F	73	0	Negative	0.15	Negative	0.24	Negative	0.23	Negative
442	OL442	F	81	0	Negative	0.29	Negative	0.3	Negative	0.14	Negative
443	OL443	F	71	0.24	Negative	0.14	Negative	0.25	Negative	0.08	Negative
444	OL444	M	74	0	Negative	0.32	Negative	1.27	Seropositive	0.07	Negative
445	OL445	F	74	0.06	Negative	0.45	Negative	1.87	Seropositive	0.1	Negative
446	OL446	F	78	0	Negative	0.18	Negative	0.7	Negative	0.06	Negative
447	OL447	F	71	1.57	>Seropositive but < protective level	4.95	Seropositive	0.8	Negative	0.12	Negative
448	OL448	M	76	3.68	>Seropositive but < protective level	7.72	Seropositive	0.79	Negative	0.1	Negative
449	OL449	M	71	2.89	>Seropositive but < protective level	3.25	Seropositive	0.63	Negative	0.1	Negative
450	OL450	F	76	1.1	>Seropositive but < protective level	7.95	Seropositive	1	Seropositive	0.07	Negative
451	OL451	F	75	0	Negative	7.99	Seropositive	1.5	Seropositive	0.09	Negative
452	OL452	F	75	1.34	>Seropositive but < protective level	0.15	Negative	0.49	Negative	0.08	Negative
453	OL453	M	74	81.8	>Seroprotective	0.52	Negative	0.21	Negative	0.13	Negative
454	OL454	F	72	2.99	>Seropositive but < protective level	0.66	Negative	0.22	Negative	0.1	Negative
455	OL455	F	79	0	Negative	0.15	Negative	0.25	Negative	0.09	Negative
456	OL456	M	71	4.82	>Seropositive but < protective level	7.35	Seropositive	0.25	Negative	0.42	Negative
457	OL457	M	77	5.72	>Seropositive but < protective level	9.49	Seropositive	0.3	Negative	0.16	Negative
458	OL458	F	73	0	Negative	0.19	Negative	0.25	Negative	0.13	Negative
459	OL459	F	75	14.73	>Seroprotective	9.88	Seropositive	0.3	Negative	0.07	Negative
460	OL460	M	72	0.86	Negative	12.04	Seropositive	3787.75	Seropositive	0.09	Negative
